# Supplementary material for: Effect of Distigmasterol-Modified Acylglycerols on the Fluidity and Phase Transition of Lipid Model Membranes
Source: Membranes (Basel). 2022 Oct 27;12(11):1054. doi: 10.3390/membranes12111054 (PMC9698068; doi:10.3390/membranes12111054)
Supplement: Supplementary file 1 [file membranes-12-01054-s001.zip]

Archive with 1 entries (1 files):
- membranes-1948101-supplementary.pdf
